# Supplementary material for: Prevalence and Correlates of Families’ Unmet Social Needs in Pediatric Primary Care Settings
Source: Healthcare (Basel). 2026 Jun 12;14(12):1671. doi: 10.3390/healthcare14121671 (PMC13299676; doi:10.3390/healthcare14121671)
Supplement: Supplementary file 1 [file healthcare-14-01671-s001.zip]

Archive with 3 entries (3 files):
- Waters_S1_Demographics.pdf
- Waters_S2_Correlate Variables.pdf
- Waters_S3_MLR.pdf
